# Supplementary material for: Perceived Behavioural Control and Animal-Welfare Ethics Predict Cultured-Meat Acceptance in INDIA: An Extended Theory of Planned Behaviour Analysis
Source: Foods. 2026 Jul 13;15(14):2474. doi: 10.3390/foods15142474 (PMC13408475; doi:10.3390/foods15142474)
Supplement: Supplementary file 1 [file foods-15-02474-s001.zip]

Archive with 1 entries (1 files):
- foods-4377079-supplementary.pdf
